# Supplementary material for: Pervasive Mitochondrial Sequence Heteroplasmy in Natural Populations of Wild Carrot, Daucus carota spp. carota L
Source: PLoS One. 2015 Aug 21;10(8):e0136303. doi: 10.1371/journal.pone.0136303 (PMC4546501; doi:10.1371/journal.pone.0136303)
Supplement: S1 File — Additional supporting information may be found in the online version of this article and includes six tables described here. Assay Design Details (Table A). Mixture experiment data for Cox1 assay (Table B). Mixture experiment data for Atp9 assay (Table C). Raw data, analysis calculations, and quantitative heteroplasmy scores for 140 individuals assayed for Cox1 (Table D). Raw data, analysis calculations, and quantitative heteroplasmy scores for 50 individuals assayed for Atp9 (Table E). (XLSX) [file pone.0136303.s001.xlsx]

## Sheet: Assays
Table A. Cox1 and Atp9 Assay Design
Name	Assay ID	Forward Primer	Reverse Primer	VIC Probe	FAM probe
Cox1 T/C	AHBKC6A	ACGACCCGGCGATCAAA	GGCGTGAGCCGTTATTAAAACATTA	TTGATGATTCCCACCAAGAA	ATGATTCCCGCCAAGAA
Atp9 T/C	AH5I5BL	TGCTCTAATGATGGCTTTTCTGATCTT	GGGTCGCATCCGGCTA	AGACTCTATTTTAAATTTG	TAGACTCTATTTTGAATTTG

## Sheet: Cox1Mix
Table B. Mixture experiment for Cox1 assay.
C Ind	T Ind	% C	C	T	T-C	C/T	log(C/T)
Beaver 2a	Bowl 3a	100	23.06	39.57	16.51	250	5.52146
Beaver 2a	Bowl 3a	95	22.3	32.31	10.01	19	2.94444
Beaver 2a	Bowl 3a	90	23.24	32.28	9.04	9	2.19722
Beaver 2a	Bowl 3a	75	23.5	28.68	5.18	3	1.09861
Beaver 2a	Bowl 3a	50	24.21	26.2	1.99	1	0
Beaver 2a	Bowl 3a	25	25.59	25.07	-0.52	0.333	-1.09961
Beaver 2a	Bowl 3a	10	28.14	24.4	-3.74	0.11111	-2.19723
Beaver 2a	Bowl 3a	5	30.08	24.14	-5.94	0.05263	-2.94447
Beaver 2a	Bowl 3a	0	40	23.8	-16.2	0.004	-5.52146
Beaver 2a	Bowl 3a	100	22.96	37.52	14.56	250	5.52146
Beaver 2a	Bowl 3a	95	22.7	31.81	9.11	19	2.94444
Beaver 2a	Bowl 3a	90	23.17	32.33	9.16	9	2.19722
Beaver 2a	Bowl 3a	75	22.98	28.15	5.17	3	1.09861
Beaver 2a	Bowl 3a	50	23.78	25.71	1.93	1	0
Beaver 2a	Bowl 3a	25	25.43	24.65	-0.78	0.333	-1.09961
Beaver 2a	Bowl 3a	10	27.77	24.29	-3.48	0.11111	-2.19723
Beaver 2a	Bowl 3a	5	30.02	24.1	-5.92	0.05263	-2.94447
Beaver 2a	Bowl 3a	0	40	23.8	-16.2	0.004	-5.52146
Gravel 13a	UT6a	100	23.86	35.69	11.83	250	5.52146
Gravel 13a	UT6a	95	24.18	34.23	10.05	19	2.94444
Gravel 13a	UT6a	90	24.66	31.86	7.2	9	2.19722
Gravel 13a	UT6a	75	24.53	29.02	4.49	3	1.09861
Gravel 13a	UT6a	50	25.2	26.34	1.14	1	0
Gravel 13a	UT6a	25	26.21	25.35	-0.86	0.333	-1.09961
Gravel 13a	UT6a	10	28.21	24.37	-3.84	0.11111	-2.19723
Gravel 13a	UT6a	5	33.79	24.87	-8.92	0.05263	-2.94447
Gravel 13a	UT6a	0	40	24.72	-15.28	0.004	-5.52146
Gravel 13a	UT6a	100	23.54	36.36	12.82	250	5.52146
Gravel 13a	UT6a	95	23.34	31.47	8.13	19	2.94444
Gravel 13a	UT6a	90	24.55	31.97	7.42	9	2.19722
Gravel 13a	UT6a	75	24.21	28.57	4.36	3	1.09861
Gravel 13a	UT6a	50	24.59	26.14	1.55	1	0
Gravel 13a	UT6a	25	25.31	24.67	-0.64	0.333	-1.09961
Gravel 13a	UT6a	10	27.78	24.41	-3.37	0.11111	-2.19723
Gravel 13a	UT6a	5	30.74	24.7	-6.04	0.05263	-2.94447
Gravel 13a	UT6a	0	40	24	-16	0.004	-5.52146
Gravel 13a	UT6a	100	23.13	33.58	10.45	250	5.52146
Gravel 13a	UT6a	95	23.44	31.83	8.39	19	2.94444
Gravel 13a	UT6a	90	23.17	30.82	7.65	9	2.19722
Gravel 13a	UT6a	75	24.16	28.32	4.16	3	1.09861
Gravel 13a	UT6a	50	24.37	25.6	1.23	1	0
Gravel 13a	UT6a	25	25.66	24.83	-0.83	0.333	-1.09961
Gravel 13a	UT6a	10	27.76	24.6	-3.16	0.11111	-2.19723
Gravel 13a	UT6a	5	28.85	23.83	-5.02	0.05263	-2.94447
Gravel 13a	UT6a	0	34.25	23.64	-10.61	0.004	-5.52146
Gravel 13a	UT6a	100	23.38	37.35	13.97	250	5.52146
Gravel 13a	UT6a	95	23.22	31.89	8.67	19	2.94444
Gravel 13a	UT6a	90	23.4	31.34	7.94	9	2.19722
Gravel 13a	UT6a	75	23.61	27.16	3.55	3	1.09861
Gravel 13a	UT6a	50	24.01	25.35	1.34	1	0
Gravel 13a	UT6a	25	25.1	24.31	-0.79	0.333	-1.09961
Gravel 13a	UT6a	10	27.32	24.2	-3.12	0.11111	-2.19723
Gravel 13a	UT6a	5	28.01	23.49	-4.52	0.05263	-2.94447
Gravel 13a	UT6a	0	30.36	23.37	-6.99	0.004	-5.52146
Bowl 11a	Beaver 5a	100	22.32	37.64	15.32	250	5.52146
Bowl 11a	Beaver 5a	95	22.9	33.75	10.85	19	2.94444
Bowl 11a	Beaver 5a	90	23.52	32.42	8.9	9	2.19722
Bowl 11a	Beaver 5a	75	23.79	27.99	4.2	3	1.09861
Bowl 11a	Beaver 5a	50	24.82	26.27	1.45	1	0
Bowl 11a	Beaver 5a	25	25.96	24.99	-0.97	0.333	-1.09961
Bowl 11a	Beaver 5a	10	28.54	24.41	-4.13	0.11111	-2.19723
Bowl 11a	Beaver 5a	5	31.29	23.83	-7.46	0.05263	-2.94447
Bowl 11a	Beaver 5a	0	40	24.07	-15.93	0.004	-5.52146
Bowl 11a	Beaver 5a	100	22.33	38.99	16.66	250	5.52146
Bowl 11a	Beaver 5a	95	23.02	33.41	10.39	19	2.94444
Bowl 11a	Beaver 5a	90	23.01	31.23	8.22	9	2.19722
Bowl 11a	Beaver 5a	75	23.65	27.75	4.1	3	1.09861
Bowl 11a	Beaver 5a	50	24.37	25.53	1.16	1	0
Bowl 11a	Beaver 5a	25	25.85	24.59	-1.26	0.333	-1.09961
Bowl 11a	Beaver 5a	10	29.15	24.35	-4.8	0.11111	-2.19723
Bowl 11a	Beaver 5a	5	31.21	25.21	-6	0.05263	-2.94447
Bowl 11a	Beaver 5a	0	40	25.53	-14.47	0.004	-5.52146

## Sheet: Atp9Mix
Table C. Mixture experiment for Atp9 assay.
C Ind	T Ind	% C	C	T	T-C	C/T	log(C/T)
Beaver 10a	UT-13	100	32.49	50	17.51	250	5.52146
Beaver 10a	UT-13	95	33.5	50	16.5	19	2.94444
Beaver 10a	UT-13	90	35.45	50	14.55	9	2.19722
Beaver 10a	UT-13	75	32.75	35.79	3.04	3	1.09861
Beaver 10a	UT-13	50	32.22	31.7	-0.52	1	0
Beaver 10a	UT-13	25	36.86	30.55	-6.31	0.333	-1.09961
Beaver 10a	UT-13	10	36.89	30.05	-6.84	0.11111	-2.19723
Beaver 10a	UT-13	5	38.51	28.99	-9.52	0.05263	-2.94447
Beaver 10a	UT-13	0	50	26.85	-23.15	0.004	-5.52146
Beaver 10a	UT-13	100	32.66	50	17.34	250	5.52146
Beaver 10a	UT-13	95	35.31	50	14.69	19	2.94444
Beaver 10a	UT-13	90	32.71	50	17.29	9	2.19722
Beaver 10a	UT-13	75	32.49	35.48	2.99	3	1.09861
Beaver 10a	UT-13	50	32.07	31.46	-0.61	1	0
Beaver 10a	UT-13	25	32.97	29.57	-3.4	0.333	-1.09961
Beaver 10a	UT-13	10	36.23	28.79	-7.44	0.11111	-2.19723
Beaver 10a	UT-13	5	38.28	27.87	-10.41	0.05263	-2.94447
Beaver 10a	UT-13	0	50	26.82	-23.18	0.004	-5.52146
Beaver 5a	UT-13	100	31.26	50	18.74	250	5.52146
Beaver 5a	UT-13	95	31.68	50	18.32	19	2.94444
Beaver 5a	UT-13	90	31.04	50	18.96	9	2.19722
Beaver 5a	UT-13	75	30.37	39.68	9.31	3	1.09861
Beaver 5a	UT-13	50	29.38	33.81	4.43	1	0
Beaver 5a	UT-13	25	29.49	29.39	-0.1	0.333	-1.09961
Beaver 5a	UT-13	10	31.18	27.88	-3.3	0.11111	-2.19723
Beaver 5a	UT-13	5	34.11	28.71	-5.4	0.05263	-2.94447
Beaver 5a	UT-13	0	50	27.06	-22.94	0.004	-5.52146
Beaver 5a	UT-13	100	33.08	50	16.92	250	5.52146
Beaver 5a	UT-13	95	31.48	50	18.52	19	2.94444
Beaver 5a	UT-13	90	29.63	50	20.37	9	2.19722
Beaver 5a	UT-13	75	30.25	38.4	8.15	3	1.09861
Beaver 5a	UT-13	50	30.42	34.04	3.62	1	0
Beaver 5a	UT-13	25	30.98	32.1	1.12	0.333	-1.09961
Beaver 5a	UT-13	10	31.77	28.42	-3.35	0.11111	-2.19723
Beaver 5a	UT-13	5	33.95	27.62	-6.33	0.05263	-2.94447
Beaver 5a	UT-13	0	50	27.25	-22.75	0.004	-5.52146
Bowl 13a	Gravel 6a	100	34.01	50	15.99	250	5.52146
Bowl 13a	Gravel 6a	95	35.04	34.73	-0.31	19	2.94444
Bowl 13a	Gravel 6a	90	35.15	32.95	-2.2	9	2.19722
Bowl 13a	Gravel 6a	75	35.21	30.18	-5.03	3	1.09861
Bowl 13a	Gravel 6a	50	38	28.64	-9.36	1	0
Bowl 13a	Gravel 6a	25	39.18	26.82	-12.36	0.333	-1.09961
Bowl 13a	Gravel 6a	10	50	27.03	-22.97	0.11111	-2.19723
Bowl 13a	Gravel 6a	5	50	27.23	-22.77	0.05263	-2.94447
Bowl 13a	Gravel 6a	0	50	26.69	-23.31	0.004	-5.52146
Bowl 13a	Gravel 6a	100	33.82	50	16.18	250	5.52146
Bowl 13a	Gravel 6a	95	35.19	34.78	-0.41	19	2.94444
Bowl 13a	Gravel 6a	90	33.31	31.88	-1.43	9	2.19722
Bowl 13a	Gravel 6a	75	34.23	29.64	-4.59	3	1.09861
Bowl 13a	Gravel 6a	50	37.05	28.34	-8.71	1	0
Bowl 13a	Gravel 6a	25	50	27.54	-22.46	0.333	-1.09961
Bowl 13a	Gravel 6a	10	50	26.99	-23.01	0.11111	-2.19723
Bowl 13a	Gravel 6a	5	50	26.51	-23.49	0.05263	-2.94447
Bowl 13a	Gravel 6a	0	50	28.09	-21.91	0.004	-5.52146

## Sheet: Cox1
Table D. Cox1 quantitative genotype data.
T 1 (Ct) and C 1 (Ct) are the Cycle threshold values for the two TaqMan fluorophores: VIC = T, 6-FAM = C.
T-C 1 and T-C 2 are the Delta Ct values for two runs of the assay.
From Cox1 mixture experiment: y=2.572x + 1.4233; ln(x), solving for x in this equation.
T/C = the natural exponential function e^x.
Calculating heteroplasmy score for %T = 1 - (e^x/(e^x + 1)).
Individual	T 1 (Ct)	C 1 (Ct)	T-C 1	ln(x)	T/C	% T	T 2 (Ct)	C 2 (Ct)	T-C 2	ln(x) 2	T/C 2	% T2	Mean 1&2 %T	Genotype
Bean pot 2.1a	60	22.41	37.59	14.0739	1.29488e+06	3.81617e-05	60	22.12	37.88	10.2864	29330.8	3.40927e-05	3.61272e-05	C
Gravel 9.1A	60	22.54	37.46	14.0233	1.23101e+06	4.01401e-05	60	22.37	37.63	10.1892	26614	3.75728e-05	3.88565e-05	C
Morse farm NT 7.1A	60	22.54	37.46	14.0233	1.23101e+06	4.01401e-05	60	22.37	37.63	10.1892	26614	3.75728e-05	3.88565e-05	C
OC 9a	60	22.59	37.41	14.0039	1.20729e+06	4.0928e-05	60	22.54	37.46	10.1231	24911.8	4.01401e-05	4.05341e-05	C
Bett's 2.1A	60	23.55	36.45	13.6304	830971	5.94447e-05	60	23.53	36.47	9.73818	16952.7	5.89843e-05	5.92145e-05	C
morse farm 1.2A NT	60	24.42	35.58	13.2918	592336	8.33694e-05	60	23.31	36.69	9.82372	18466.6	5.4149e-05	6.87592e-05	C
OC 7a	60	24.07	35.93	13.428	678755	7.27632e-05	60	23.82	36.18	9.62543	15145	6.60239e-05	6.93936e-05	C
Bowl 3.2a	60	23.52	36.48	13.642	840728	5.87554e-05	60	24.4	35.6	9.39992	12087.4	8.27237e-05	7.07395e-05	C
Beaver 8a	60	24.27	35.73	13.3502	627937	7.86467e-05	60	23.89	36.11	9.59821	14738.4	6.78454e-05	7.3246e-05	C
Bowl 4a	60	24.29	35.71	13.3424	623069	7.92606e-05	60	24.45	35.55	9.38048	11854.7	8.43474e-05	8.1804e-05	C
Bowl 2a	60	24.68	35.32	13.1907	535342	9.22369e-05	60	24.09	35.91	9.52045	13635.8	7.33312e-05	8.27841e-05	C
Beaver 1a	60	24.51	35.49	13.2568	571951	8.6338e-05	60	24.48	35.52	9.36882	11717.3	8.53369e-05	8.58375e-05	C
RR 6.7A	60	24.82	35.18	13.1362	506960	9.73963e-05	60	24.5	35.5	9.36104	11626.5	8.6003e-05	9.16997e-05	C
Beaver 2a	60	24.3	35.7	13.3385	620649	7.95693e-05	60	25.03	34.97	9.15498	9461.41	0.000105681	9.26253e-05	C
OC 11a	60	25.03	34.97	13.0545	467182	0.000105681	60	24.77	35.23	9.25607	10467.9	9.55213e-05	0.000100601	C
Beaver 7.4A	60	24.58	35.42	13.2296	556583	8.87199e-05	60	25.87	34.13	8.82838	6825.24	0.000146494	0.000117607	C
Gravel 13a	60	25.26	34.74	12.965	427188	0.000115566	60	25.77	34.23	8.86726	7095.83	0.000140908	0.000128237	C
Bowl 11a	60	25.92	34.08	12.7082	330437	0.000149369	60	25.23	34.77	9.07722	8753.56	0.000114226	0.000131797	C
OC 4a	60	26.18	33.82	12.607	298643	0.000165255	60	25.91	34.09	8.81283	6719.91	0.000148789	0.000157022	C
Cem 12A	60	25.89	34.11	12.7198	334317	0.000147637	60	26.32	33.68	8.65342	5729.72	0.000174498	0.000161068	C
OC NJ Angel1.1A	60	27.84	32.16	11.9611	156544	0.000315057	60	22.11	37.89	10.2903	29445	3.39605e-05	0.000174509	C
Cem 7a	60	26.12	33.88	12.6304	305697	0.000161445	60	26.64	33.36	8.529	5059.41	0.000197613	0.000179529	C
Bowl 14A	60	26.77	33.23	12.3774	237383	0.000207855	60	26.61	33.39	8.54067	5118.77	0.000195321	0.000201588	C
UT 6.1	60	27.06	32.94	12.2646	212053	0.000232658	60	26.3	33.7	8.6612	5774.45	0.000173147	0.000202903	C
OC 2a	60	26.53	33.47	12.4708	260620	0.000189341	60	27.1	32.9	8.35016	4230.84	0.000236304	0.000212822	C
Gravel 9	60	27.49	32.51	12.0973	179383	0.000274984	60	26.09	33.91	8.74285	6265.7	0.000159573	0.000217279	C
Gravel 5.3	60	27.01	32.99	12.284	216219	0.00022818	60	26.98	33.02	8.39681	4432.91	0.000225535	0.000226857	C
UT 5.3	60	27.34	32.66	12.1556	190164	0.00025941	60	27.06	32.94	8.36571	4297.15	0.000232658	0.000246034	C
UT 6.3	60	28.1	31.9	11.8599	141481	0.000348559	60	27.89	32.11	8.043	3111.94	0.00032124	0.0003349	C
OC 3.2	60	28.02	31.98	11.8911	145955	0.000337888	60	28.02	31.98	7.99246	2958.56	0.000337888	0.000337888	C
UT 10.3	60	28.41	31.59	11.7393	125404	0.00039319	60	27.82	32.18	8.07022	3197.8	0.000312617	0.000352904	C
Gravel 5.1	60	28.43	31.57	11.7315	124432	0.000396258	60	28.04	31.96	7.98468	2935.64	0.000340525	0.000368392	C
UT 6.2	60	28.19	31.81	11.8249	136612	0.000360968	60	28.58	31.42	7.77473	2379.7	0.000420045	0.000390506	C
Bowl 3.2	60	28.67	31.33	11.6381	113338	0.000434997	60	28.1	31.9	7.96135	2867.95	0.000348559	0.000391778	C
Bowl 5A	60	29.66	30.34	11.2529	77104.6	0.000639093	60	26.64	33.36	8.529	5059.41	0.000197613	0.000418353	C
Beaver 11a	60	29.57	30.43	11.2879	79852.6	0.00061713	60	28.09	31.91	7.96524	2879.12	0.000347207	0.000482169	C
Bowl 1a	60	29.01	30.99	11.5058	99293.6	0.000496444	60	29.52	30.48	7.40925	1651.19	0.000605256	0.00055085	C
Beaver 9A	60	30.24	29.76	11.0272	61527.4	0.000800626	60	29.03	30.97	7.59977	1997.73	0.000500318	0.000650472	C
UT 5	60	31.51	28.49	10.5331	37536.7	0.00131115	60	24.85	35.15	9.22496	10147.3	9.85389e-05	0.000704846	C
Polps RDNT 9.1a	60	30.16	29.84	11.0584	63472.7	0.000776125	60	29.88	30.12	7.26928	1435.52	0.000696125	0.000736125	C
Beaver 3.1a	60	23.75	36.25	13.5525	768756	6.42513e-05	39.72	21.94	17.78	6.35949	577.95	0.00172727	0.000895759	C
UT 3	60	31.86	28.14	10.3969	32757.5	0.001502	60	30.55	29.45	7.00879	1106.31	0.000903088	0.00120254	C
Gravel 14a	60	22.76	37.24	13.9377	1.13002e+06	4.37245e-05	39.8	22.87	16.93	6.029	415.301	0.00240211	0.00122291	C
UT 1	60	23.15	36.85	13.786	970913	5.08833e-05	39.92	23.76	16.16	5.72963	307.854	0.00323777	0.00164433	C
Bowl 15a	38.81	22.72	16.09	5.70817	301.32	0.0033268	60	22.41	37.59	10.1736	26203.3	3.81617e-05	0.00168248	C
New st NT 4.1A	60	33.76	26.24	9.65759	15640	0.00313893	60	30.04	29.96	7.20708	1348.94	0.000740772	0.00193985	C
Gravel 7a	39.48	23.86	15.62	5.52529	250.96	0.00399116	60	24.5	35.5	9.36104	11626.5	8.6003e-05	0.00203858	C
Clift RD NT 6.2A	60	32.69	27.31	10.0739	23716.6	0.00207286	60	33.68	26.32	5.79184	327.614	0.00304309	0.00255797	C
UT 6.1A	60	30.93	29.07	10.7588	47040.1	0.00104672	35.54	20.24	15.3	5.39526	220.359	0.00451755	0.00278214	C
Cem 1a	60	28.74	31.26	11.6109	110293	0.000446993	60	35.05	24.95	5.25918	192.323	0.00517269	0.00280984	C
UT 11	39.27	24.5	14.77	5.19455	180.287	0.00554559	60	25.41	34.59	9.00723	8161.9	0.000122506	0.00283405	C
Beaver 7a	39.05	23.02	16.03	5.68482	294.366	0.00340506	39.05	22.88	16.17	5.73351	309.054	0.00322525	0.00331515	C
Gravel 3a	36.57	22.43	14.14	4.94942	141.093	0.00707389	60	22.24	37.76	10.2397	27993.7	3.5721e-05	0.00355481	C
Gravel 11a	39.41	22.69	16.72	5.95331	385.025	0.00260593	37.3	22.09	15.21	5.36026	212.781	0.00467768	0.00364181	C
Bowl 7a	39.33	21.61	17.72	6.34241	568.165	0.00176796	36.12	21.48	14.64	5.13865	170.485	0.00583142	0.00379969	C
Gravel 5.1A	60	31.22	28.78	10.6459	42020.6	0.00117151	60	35.68	24.32	5.01423	150.54	0.00659891	0.00388521	C
Bowl 9A	39.11	25.33	13.78	4.80934	122.65	0.00812802	60	25.41	34.59	9.00723	8161.9	0.000122506	0.00412526	C
Bowl 10A	36.41	23.12	13.29	4.61868	101.36	0.0098171	60	23.89	36.11	9.59821	14738.4	6.78454e-05	0.00494247	C/T
Cem 6a	60	25.77	34.23	12.7665	350297	0.000140908	38.33	25.33	13	4.50101	90.1082	0.010976	0.00555844	C/T
Bowl 8a	36.28	22.41	13.87	4.84436	127.022	0.00785071	38.31	22.93	15.38	5.42636	227.32	0.00437981	0.00611526	C/T
Beaver 12a	60	28.4	31.6	11.7432	125893	0.000391665	39.85	27.21	12.64	4.36104	78.3387	0.0126042	0.00649793	C/T
UT 8	37.37	22.44	14.93	5.25681	191.868	0.00521286	36.46	22.61	13.85	4.83149	125.398	0.00791152	0.00656219	C/T
Gravel 5a	38.14	23.2	14.94	5.2607	192.616	0.00519274	36.85	23.03	13.82	4.81983	123.944	0.00800359	0.00659817	C/T
Bowl 6a	60	23.92	36.08	13.4864	719550	6.86413e-05	35.02	22.58	12.44	4.28328	72.4779	0.0136095	0.00683909	C/T
Beaver 6a	34.13	21.25	12.88	4.45914	86.4135	0.0114942	38.06	21.16	16.9	6.01734	410.485	0.00243022	0.00696219	C/T
Bett's 1.2A	60	22.25	37.75	14.1362	1.37806e+06	3.58602e-05	39.21	27.01	12.2	4.18997	66.0207	0.0149208	0.00747831	C/T
Morse Farm 3.1A	36.48	21.27	15.21	5.36576	213.954	0.00467768	34.4	21.25	13.15	4.55933	95.5196	0.0103606	0.00751914	C/T
Beaver 3a	39.04	25.47	13.57	4.72763	113.027	0.00881341	39.36	25.05	14.31	5.01034	149.956	0.00662445	0.00771893	C/T
Bowl 16A	36.83	22.63	14.2	4.97276	144.425	0.00691191	35.99	22.52	13.47	4.68375	108.175	0.00915963	0.00803577	C/T
Gravel 9a	37.8	23.21	14.59	5.12451	168.092	0.00594521	35.88	22.84	13.04	4.51656	91.5205	0.0108084	0.00837681	C/T
Gravel 2a	34.77	22.29	12.48	4.3035	73.9583	0.0134023	37.28	22.2	15.08	5.30972	202.294	0.00491899	0.00916066	C/T
UT 4	37.29	22.67	14.62	5.13619	170.066	0.00587667	35.54	22.93	12.61	4.34938	77.4303	0.0127502	0.00931342	C/T
Cem 10a	60	36.13	23.87	8.73541	6219.27	0.00785071	60	37.86	22.14	4.16664	64.4984	0.0152675	0.0115591	C/T
Beaver 4a	35.17	24.11	11.06	3.75097	42.5625	0.0230508	60	25.01	34.99	9.16275	9535.27	0.000104863	0.0115778	C/T
Beaver 10A	37.48	24.93	12.55	4.33074	76.0005	0.0130472	37.8	24.73	13.07	4.52823	92.5943	0.0106844	0.0118658	C/T
Gravel 15a	33.07	21.88	11.19	3.80156	44.7708	0.0219396	38.51	21.76	16.75	5.95902	387.231	0.00257579	0.0122577	C/T
Bowl 10B	36.28	25.42	10.86	3.67315	39.3758	0.0248684	60	27	33	8.38904	4398.57	0.000227295	0.0125479	C/T
Cem 11A	35.52	25.09	10.43	3.50584	33.3093	0.0292614	60	25.91	34.09	8.81283	6719.91	0.000148789	0.0147051	C/T
Bowl 13a	36.34	23.63	12.71	4.393	80.8824	0.0122699	35.03	23.62	11.41	3.88281	48.5607	0.0201773	0.0162236	C/T
UT 4.2	37.13	25.98	11.15	3.78599	44.0794	0.0222758	38.14	26.11	12.03	4.12387	61.7981	0.0159241	0.0190999	C/T
Gravel 8.1	38.55	25.62	12.93	4.4786	88.1112	0.0112754	36.02	25.8	10.22	3.42014	30.5737	0.0316719	0.0214737	C/T
OC 3.1	36.86	26.63	10.23	3.42802	30.8154	0.0315529	38.18	26.51	11.67	3.9839	53.7264	0.0182727	0.0249128	C/T
Gravel 12a	37.84	24.28	13.56	4.72374	112.588	0.00884744	33.21	23.91	9.3	3.06244	21.3797	0.0446834	0.0267654	C/T
UT 1.5	34.28	24.57	9.71	3.22568	25.1707	0.0383517	36.19	24.47	11.72	4.00334	54.781	0.0179272	0.0281395	C/T
Bowl 12a	35.25	23.34	11.91	4.08171	59.2468	0.0166719	32.05	22.47	9.58	3.17131	23.8386	0.0402599	0.0284659	C/T
Gravel 8.3	35.36	25.15	10.21	3.42023	30.5766	0.0317914	35.52	25.2	10.32	3.45902	31.7858	0.030501	0.0311462	C/T
Gravel 8.2	37.87	26.76	11.11	3.77043	43.3986	0.0226171	35.7	26.22	9.48	3.13243	22.9295	0.0417893	0.0322032	C/T
Gravel 10a	34.58	22.73	11.85	4.05837	57.8796	0.0170587	30.65	21.8	8.85	2.88748	17.948	0.0527759	0.0349173	C/T
UT 10.2	36.6	26.61	9.99	3.33463	28.068	0.0345324	36.04	26.65	9.39	3.09743	22.1411	0.0432132	0.0388728	C/T
OC 2.3	36.04	25.63	10.41	3.49805	33.0511	0.0294831	34.58	25.56	9.02	2.95358	19.1744	0.0495677	0.0395254	C/T
Gravel 8.4	34.61	25.43	9.18	3.01946	20.4801	0.0467178	35.75	25.82	9.93	3.30739	27.3137	0.0353186	0.0410182	C/T
UT 5.2	34.28	25.33	8.95	2.92996	18.7269	0.0508657	35.49	25.77	9.72	3.22574	25.1722	0.0382085	0.0445371	C/T
OC 2.2	37.26	26.64	10.62	3.57977	35.8652	0.0272344	34.55	26.48	8.07	2.58421	13.2529	0.0701613	0.0486979	C/T
Cem 3A	60	34.72	25.28	9.28405	10764.9	0.00455266	60	40	20	-0.553421	0.574979	0.634929	0.319741	C/T
Bowl 9B	26.05	27.27	-1.22	-1.02724	0.357995	0.736481	34.7	27.11	7.59	2.39759	10.9966	0.0833567	0.409919	C/T
Cem 8A	28.3	28.58	-0.28	-0.661479	0.516088	0.659774	28.31	28.69	-0.38	-0.701166	0.496006	0.668446	0.66411	T/C
UT 10	25.17	36.85	-11.68	-5.09728	0.00611338	0.993908	24.9	32.69	-7.79	-3.58219	0.0278146	0.972938	0.983423	T/C
UT 2	24.87	60	-35.13	-14.2218	6.66124e-07	0.999967	24.38	33.97	-9.59	-4.28204	0.0138145	0.986374	0.99317	T/C
UT 3.1	26.61	38.91	-12.3	-5.33852	0.00480297	0.995207	25.6	36.52	-10.92	-4.79914	0.00823679	0.991831	0.993519	T/C
UT 13	23.78	35.04	-11.26	-4.93385	0.00719872	0.992835	23.85	35.87	-12.02	-5.22683	0.00537054	0.994658	0.993747	T/C
Gravel 6a	24.5	36.34	-11.84	-5.15953	0.00574438	0.994273	24.61	38.09	-13.48	-5.79448	0.00304432	0.996965	0.995619	T
UT 7	24.53	36.99	-12.46	-5.40078	0.00451307	0.995494	24.51	37.4	-12.89	-5.56509	0.00382925	0.996185	0.99584	T
Bowl 5.1	27.65	60	-32.35	-13.1401	1.96488e-06	0.999903	27.62	38.92	-11.3	-4.94689	0.00710548	0.992945	0.996424	T
UT 8.1	26.28	60	-33.72	-13.6732	1.15299e-06	0.999943	26.15	39.16	-13.01	-5.61174	0.0036547	0.996359	0.998151	T
Gravel 7.1a	20.89	36.63	-15.74	-6.67704	0.0012595	0.998737	20.84	34.98	-14.14	-6.05109	0.0023553	0.99765	0.998194	T
Gravel 8a	23.59	60	-36.41	-14.7198	4.04811e-07	0.99998	23.19	37.97	-14.78	-6.29992	0.00183645	0.998167	0.999073	T
UT 14	25.03	60	-34.97	-14.1595	7.08913e-07	0.999965	24.91	39.88	-14.97	-6.37379	0.00170567	0.998297	0.999131	T
Gravel 1a	21.23	60	-38.77	-15.6381	1.61602e-07	0.999992	21.51	36.46	-14.95	-6.36602	0.00171899	0.998284	0.999138	T
RR 9.1A	32.79	60	-27.21	-11.1401	1.45186e-05	0.999287	32.04	40	-7.96	-7.53631	0.00053336	0.999467	0.999377	T
Gravel 4a	22.23	60	-37.77	-15.249	2.38469e-07	0.999988	21.8	38.16	-16.36	-6.91423	0.000993546	0.999007	0.999498	T
Bowl 4.1	24.8	60	-35.2	-14.249	6.48225e-07	0.999968	32.83	40	-7.17	-7.22916	0.00072513	0.999275	0.999622	T
UT 1.2a	31.14	60	-28.86	-11.7821	7.64009e-06	0.999624	30.47	40	-9.53	-8.14673	0.00028968	0.99971	0.999667	T
BOWL 6.2A	23.34	60	-36.66	-14.8171	3.67288e-07	0.999982	31.94	40	-8.06	-7.57519	0.000513021	0.999487	0.999735	T
Cem 4A	28.14	60	-31.86	-12.9494	2.37761e-06	0.999883	28.47	40	-11.53	-8.92434	0.000133109	0.999867	0.999875	T
Bowl 1.2	28.41	60	-31.59	-12.8444	2.64099e-06	0.99987	27.94	40	-12.06	-9.1304	0.000108322	0.999892	0.999881	T
Bowl 2.2	28.31	60	-31.69	-12.8833	2.5402e-06	0.999875	27.93	40	-12.07	-9.13429	0.000107901	0.999892	0.999884	T
Bowl 2.3	27.65	60	-32.35	-13.1401	1.96488e-06	0.999903	28.05	40	-11.95	-9.08764	0.000113055	0.999887	0.999895	T
Bowl 1.1	27.48	60	-32.52	-13.2062	1.83912e-06	0.999909	27.62	40	-12.38	-9.25482	9.56494e-05	0.999904	0.999907	T
UT 1.1	26.84	60	-33.16	-13.4553	1.4337e-06	0.999929	27.98	40	-12.02	-9.11485	0.00011002	0.99989	0.99991	T
UT 12	26.86	60	-33.14	-13.4475	1.4449e-06	0.999929	27.73	40	-12.27	-9.21205	9.98289e-05	0.9999	0.999915	T
UT 1.2	27.3	60	-32.7	-13.2763	1.71471e-06	0.999916	27.24	40	-12.76	-9.40257	8.25121e-05	0.999917	0.999917	T
Bowl 7.2	27.29	60	-32.71	-13.2802	1.70805e-06	0.999916	26.92	40	-13.08	-9.52698	7.28591e-05	0.999927	0.999922	T
Bowl 7.3	26.43	60	-33.57	-13.6148	1.22229e-06	0.99994	26.33	40	-13.67	-9.75638	5.79241e-05	0.999942	0.999941	T
Bartlett farm 7.1ANT	26.57	60	-33.43	-13.5603	1.29072e-06	0.999936	26.14	40	-13.86	-9.83025	5.37994e-05	0.999946	0.999941	T
bartlett farm 4.1aNT	25.85	60	-34.15	-13.8405	9.75352e-07	0.999952	26.24	40	-13.76	-9.79137	5.59323e-05	0.999944	0.999948	T
Bowl 4.2	26.28	60	-33.72	-13.6732	1.15299e-06	0.999943	25.78	40	-14.22	-9.97022	4.67724e-05	0.999953	0.999948	T
UT 8.2	25.97	60	-34.03	-13.7938	1.02197e-06	0.99995	25.41	40	-14.59	-10.1141	4.05054e-05	0.999959	0.999955	T
UT 9	25.81	60	-34.19	-13.856	9.60289e-07	0.999953	25.5	40	-14.5	-10.0791	4.19479e-05	0.999958	0.999955	T
Beaver 5a	24.05	60	-35.95	-14.5409	4.84157e-07	0.999976	24.3	40	-15.7	-10.5456	2.63078e-05	0.999974	0.999975	T
Bowl 3a	24.27	60	-35.73	-14.4553	5.27428e-07	0.999974	23.94	40	-16.06	-10.6856	2.28716e-05	0.999977	0.999976	T
UT 6	23.88	60	-36.12	-14.607	4.53168e-07	0.999978	23.57	40	-16.43	-10.8295	1.98071e-05	0.99998	0.999979	T
Gravel 16a	23.45	60	-36.55	-14.7743	3.83349e-07	0.999981	23.01	40	-16.99	-11.0472	1.59317e-05	0.999984	0.999983	T
Grand gorge 2.1a	22.44	60	-37.56	-15.1673	2.58773e-07	0.999987	23.57	40	-16.43	-10.8295	1.98071e-05	0.99998	0.999984	T
gravel 1.1a	22.44	60	-37.56	-15.1673	2.58773e-07	0.999987	23.56	40	-16.44	-10.8334	1.97302e-05	0.99998	0.999984	T
bowl 2.1a	23.35	60	-36.65	-14.8132	3.6872e-07	0.999982	22.57	40	-17.43	-11.2183	1.34266e-05	0.999987	0.999984	T
UT 2.1 A	22.57	60	-37.43	-15.1167	2.72199e-07	0.999987	22.61	40	-17.39	-11.2027	1.3637e-05	0.999986	0.999986	T
Grand Gorge 1.7A	23.22	60	-36.78	-14.8638	3.50532e-07	0.999983	21.62	40	-18.38	-11.5876	9.28012e-06	0.999991	0.999987	T
RR 8.2A	22.91	60	-37.09	-14.9844	3.10701e-07	0.999985	22.06	40	-17.94	-11.4166	1.10116e-05	0.999989	0.999987	T
RR 4.1a	21.74	60	-38.26	-15.4397	1.97074e-07	0.99999	21.28	40	-18.72	-11.7198	8.13098e-06	0.999992	0.999991	T
Bowl 4.1A	20.74	60	-39.26	-15.8288	1.33549e-07	0.999993	20.79	40	-19.21	-11.9103	6.72054e-06	0.999993	0.999993	T

## Sheet: Atp9
Table E. Atp9 quantitative genotype data.
T 1 (Ct) and C 1 (Ct) are the Cycle threshold values for the two TaqMan fluorophores: VIC = T, 6-FAM = C.
T-C 1 and T-C 2 are the Delta Ct values for two runs of the assay.
From Atp9 mixture experiment: y=3.892x -1.5797; ln(x), solving for x in this equation.
T/C = the natural exponential function e^x.
Calculating heteroplasmy score for %T = 1 - (e^x/(e^x + 1)).
Individual	T 1 (Ct)	C 1 (Ct)	T-C 1	ln(x)	T/C	% T	T 2 (Ct)	C 2 (Ct)	T-C 2	ln(x) 2	T/C 2	% T2	Mean 1&2 %T	Genotype
Gravel 16a	60	26.51	33.49	9.01079	8191	0.00012207	60	26.68	33.32	8.96711	7840.92	0.00012752	0.000124795	C
Bowl 4.1	60	26.43	33.57	9.03135	8361.11	0.000119587	60	27.44	32.56	8.77184	6450.03	0.000155014	0.000137301	C
Bowl 3.2	60	27.2	32.8	8.8335	6860.29	0.000145745	60	27.16	32.84	8.84378	6931.16	0.000144255	0.000145	C
Gravel 9	60	27.42	32.58	8.77698	6483.26	0.00015422	60	27.05	32.95	8.87205	7129.85	0.000140236	0.000147228	C
UT 13	60	27.41	32.59	8.77955	6499.94	0.000153824	60	28.43	31.57	8.51747	5001.39	0.000199904	0.000176864	C
Bowl 4.2	60	28.37	31.63	8.53289	5079.09	0.000196847	60	28.28	31.72	8.55601	5197.91	0.000192348	0.000194598	C
Gravel 1a	60	29.58	30.42	8.22199	3721.92	0.000268607	60	27.07	32.93	8.86691	7093.3	0.000140958	0.000204783	C
UT 1.2	60	29.24	30.76	8.30935	4061.68	0.000246143	60	27.65	32.35	8.71788	6111.23	0.000163606	0.000204874	C
UT 1.1	60	29.53	30.47	8.23484	3770.04	0.000265179	60	28.15	31.85	8.58941	5374.46	0.00018603	0.000225604	C
Gravel 4a	60	29.71	30.29	8.18859	3599.65	0.000277728	60	28.55	31.45	8.48664	4849.54	0.000206163	0.000241946	C
Gravel 6a	60	31	29	7.85714	2584.13	0.000386828	60	26.78	33.22	8.94142	7642.03	0.000130838	0.000258833	C
UT 6	60	33.29	26.71	7.26876	1434.77	0.000696493	60	28.36	31.64	8.53546	5092.16	0.000196342	0.000446418	C
UT 9	60	37.95	22.05	6.07143	433.299	0.00230256	60	20.08	39.92	10.6629	42740.3	2.33966e-05	0.00116298	C
Gravel 12a	60	36.76	23.24	6.37718	588.269	0.00169702	60	36.47	23.53	6.4517	633.776	0.00157536	0.00163619	C
Bowl 2.3	29.66	37.42	-7.76	-1.58787	0.20436	0.830317	29.52	38.15	-8.63	-1.81141	0.163424	0.859532	0.844924	T/C
Bowl 1.1	29.37	39.84	-10.47	-2.28417	0.101858	0.907558	29.51	36.15	-6.64	-1.3001	0.272504	0.785852	0.846705	T/C
UT 3.1	28.64	38.53	-9.89	-2.13515	0.118227	0.894273	27.54	34.82	-7.28	-1.46454	0.231184	0.812226	0.85325	T/C
Bowl 5.1	30.11	39.84	-9.73	-2.09404	0.123189	0.890322	30.3	37.94	-7.64	-1.55704	0.210759	0.825928	0.858125	T/C
UT 8.1	28.1	37.14	-9.04	-1.91675	0.147084	0.871776	27.23	36.61	-9.38	-2.00411	0.13478	0.881228	0.876502	T/C
Bowl 1.2	30.12	38.23	-8.11	-1.6778	0.186784	0.842613	30.16	60	-29.84	-7.26105	0.000702371	0.999298	0.920956	T/C
Gravel 5.3	29.64	60	-30.36	-7.39466	0.000614528	0.999386	28.84	37.19	-8.35	-1.73947	0.175614	0.850619	0.925003	T/C
Bowl 3a	26.37	37.8	-11.43	-2.53083	0.0795927	0.926275	28.17	39.61	-11.44	-2.5334	0.0793885	0.92645	0.926363	T/C
Beaver 1a	27.12	39.57	-12.45	-2.79291	0.0612428	0.942291	27.02	38.37	-11.35	-2.51028	0.0812457	0.924859	0.933575	T/C
Bowl 7.3	29.15	38.26	-9.11	-1.93474	0.144462	0.873773	29.64	60	-30.36	-7.39466	0.000614528	0.999386	0.936579	T/C
Gravel 5.1	29.87	60	-30.13	-7.33556	0.000651939	0.999348	29.56	39.3	-9.74	-2.09661	0.122872	0.890573	0.944961	T/C
Bowl 2.2	30.79	60	-29.21	-7.09918	0.000825784	0.999175	29.07	39.44	-10.37	-2.25848	0.104509	0.905379	0.952277	T/C
Bowl 7.2	28.73	60	-31.27	-7.62847	0.000486405	0.999514	27.21	37.86	-10.65	-2.33042	0.0972548	0.911365	0.95544	T/C
Beaver 6a	25.86	39.76	-13.9	-3.16547	0.0421944	0.959514	25.49	60	-34.51	-8.46095	0.000211572	0.999788	0.979651	T/C
UT 8.2	29.76	60	-30.24	-7.36382	0.000633771	0.999367	24.48	39.34	-14.86	-3.41213	0.032971	0.968081	0.983724	T/C
Gravel 13a	39.17	60	-20.83	-4.94604	0.00711149	0.992939	39.22	60	-20.78	-4.9332	0.00720344	0.992848	0.992893	T
Bowl 11a	37.37	60	-22.63	-5.40853	0.00447822	0.995542	39.64	60	-20.36	-4.82528	0.00802429	0.99204	0.993791	T
Bean Pot 2.1a	38.63	60	-21.37	-5.08487	0.00618971	0.993848	38.61	60	-21.39	-5.09001	0.00615799	0.99388	0.993864	T
Bowl 9A	38.47	60	-21.53	-5.1259	0.00594087	0.994094	37.78	60	-22.22	-5.30319	0.00497572	0.995049	0.994572	T
Gravel 10a	37.52	60	-22.48	-5.36999	0.00465418	0.995367	38.43	60	-21.57	-5.13618	0.00588013	0.994154	0.994761	T
Gravel 8.3	38.08	60	-21.92	-5.2261	0.00537442	0.994654	35.03	60	-24.97	-6.00976	0.00245467	0.997551	0.996103	T
Beaver 4a	37.59	60	-22.41	-5.352	0.00473864	0.995284	35.82	60	-24.18	-5.80678	0.00300709	0.997002	0.996143	T
Cem 7a	32.96	60	-27.04	-6.54162	0.00144214	0.99856	37.92	60	-22.08	-5.26721	0.00515796	0.994869	0.996714	T
Bowl 12a	36.45	60	-23.55	-5.64491	0.00353546	0.996477	35.02	60	-24.98	-6.01233	0.00244837	0.997558	0.997017	T
Beaver 5a	34.65	60	-25.35	-6.1074	0.00222633	0.997779	34.06	60	-25.94	-6.25899	0.00191317	0.99809	0.997935	T
Bowl 10A	34.25	60	-25.75	-6.21017	0.00200889	0.997995	34.39	60	-25.61	-6.1742	0.00208246	0.997922	0.997959	T
Beaver 10A	34.93	60	-25.07	-6.03546	0.0023924	0.997613	32.96	60	-27.04	-6.54162	0.00144214	0.99856	0.998087	T
Beaver 3a	35.14	60	-24.86	-5.9815	0.00252504	0.997481	30.97	60	-29.03	-7.05293	0.000864872	0.999136	0.998309	T
Bowl 13a	31.87	60	-28.13	-6.82169	0.00108988	0.998911	33.84	60	-26.16	-6.31552	0.00180803	0.998195	0.998553	T
Beaver 2a	32.29	60	-27.71	-6.71377	0.00121408	0.998787	32.69	60	-27.31	-6.611	0.00134549	0.998656	0.998722	T
UT 14	30.41	60	-29.59	-7.19681	0.000748968	0.999252	32.88	60	-27.12	-6.56218	0.0014128	0.998589	0.99892	T
UT 10	30.45	60	-29.55	-7.18654	0.000756705	0.999244	30.64	60	-29.36	-7.13772	0.000794563	0.999206	0.999225	T
Bowl 2a	30.62	60	-29.38	-7.14286	0.00079049	0.99921	28.99	60	-31.01	-7.56166	0.000520009	0.99948	0.999345	T
Bowl 7a	29.13	60	-30.87	-7.52569	0.000539055	0.999461	29.14	60	-30.86	-7.52312	0.000540441	0.99946	0.999461	T
UT 2	27.6	60	-32.4	-7.91881	0.000363836	0.999636	29.77	60	-30.23	-7.36125	0.000635401	0.999365	0.999501	T
Beaver 8a	28.36	60	-31.64	-7.72354	0.000442294	0.999558	28.39	60	-31.61	-7.71583	0.000445717	0.999554	0.999556	T
